# Supplementary material for: Saudi Secondary Prevention Survey Study in Patients with Prior Acute Myocardial Infarction (4S Registry): Study Design and Pilot Phase Results
Source: J Cardiovasc Dev Dis. 2026 Feb 20;13(2):100. doi: 10.3390/jcdd13020100 (PMC12942633; doi:10.3390/jcdd13020100)
Supplement: Supplementary file 1 [file jcdd-13-00100-s001.zip]

Archive with 1 entries (1 files):
- jcdd-4122354-supplementary.pdf
